# Supplementary material for: Antimicrobial use policy change in pre-weaned dairy calves and its impact on antimicrobial resistance in commensal Escherichia coli: a cross sectional and ecological study
Source: BMC Microbiol. 2019 Sep 12;19:217. doi: 10.1186/s12866-019-1576-6 (PMC6739941; doi:10.1186/s12866-019-1576-6)
Supplement: Supplementary file 1 — Table S1. Antimicrobial combination treatments given to pre-weaned calves (n = 4301) on a dairy farm. Table S2. Criteria for latent class analysis model selection based on resistance to 11 antimicrobials. Table S3. Minimum inhibitory concentration (μg/ml) of antimicrobials used for agar dilution assay. (XLSX 14 kb) [file 12866_2019_1576_MOESM1_ESM.xlsx]

## Sheet: Table_S1
Table S1: Summary of antimicrobial treatments given to pre-weaned calves (n = 4301) on a dairy farm
Antimicrobial combinations	No. treatments	%
Ampicillin/sulfonamide	4331	31.8526
Sulfonamide	2363	17.3788
Enrofloxacin/sulfonamide	1571	11.554
Macrolide	1081	7.95028
Enrofloxacin/penicillin/sulfonamide	915	6.72943
Florfenicol/sulfonamide	695	5.11142
Sufonamide/spectinomycin	577	4.24358
Ampicillin	519	3.81702
Florfenicol	451	3.31691
Ampicillin/sulfonamide/tulathromycin	319	2.34611
Tulathromycin/sulfonamide	252	1.85335
Enrofloxacin	148	1.08848
Penicillin/tulathromycin	82	0.603074
Ceftiofur/tulathromycin	71	0.522174
Sulfonamide/spectinomycin	57	0.41921
Ceftiofur	40	0.294183
Penicillin/sulfonamide/spectinomycin	38	0.279473
Penicillin/sulfonamide/florfenicol	23	0.169155
Ceftiofur/sulfonamide	23	0.169155
Macrolide/sulfonamide/ceftiofur	19	0.139737
Enrofloxacin/penicillin	8	0.0588365
Tetracycline	6	0.0441274
Spectinomycin	2	0.0147091
Enrofloxacin/penicillin/sulfonamide/macrolide	1	0.00735456
Enrofloxacin/sulfonamide/spectinomycin	1	0.00735456
Macrolide/sulfonamide/florfenicol	1	0.00735456
Penicillin/florfenicol	1	0.00735456
Penicillin/spectinomycin	1	0.00735456
Penicillin/sulfonamide/ceftiofur	1	0.00735456

## Sheet: Table_S2
Table S2. Criteria for latent class analysis model selection based on resistance to 11 antimicrobials
No. of classes	G2	AIC	BIC
3	732.4	4479.2	4627
4	478.4	4249.1	4447.6
5	473.8	4268.5	4517.6
6	293.7	4112.4	4412.2

## Sheet: Table_S3
Table S3: Minimum inhibitory concentration (µg/ml) of antimicrobials used for agar dilution assay
CLSI class	Antimicrobial agent	Susceptible	Resistant
Aminoglycosides	Amikacin	≤ 16	≥ 64
	Gentamicin	≤ 4	≥16
	Kanamycin	≤ 16	≥ 64
	Streptomycin	≤ 32	≥ 64
Cephems	Ceftiofur	≤ 2	≥ 8
Folate pathway inhibitors	Sulfisoxazole	≤ 256	≥ 512
	Trimethoprim/sulfamethoxazole	≤ 2/38	≥ 4/76
Penicillins	Ampicillin	≤ 8	≥ 32
Phenicols	Chloramphenicol	≤ 8	≥ 32
Quinolones	Ciprofloxacin	≤ 1	≥ 4
	Nalidixic acid	≤ 16	≥ 32
Tetracyclines	Tetracycline	≤ 4	≥ 16
